# Supplementary material for: Research on the Difference Between Recreational Walking and Transport Walking Among the Elderly in Mega Cities With Different Density Zones: The Case of Guangzhou City
Source: Front Public Health. 2021 Nov 15;9:775103. doi: 10.3389/fpubh.2021.775103 (PMC8636145; doi:10.3389/fpubh.2021.775103)
Supplement: Supplementary file 1 [file Table_1.XLSX]

## Sheet: Sheet1
SET OLang=English Unicode=Yes Locale=English Small=0.0001 THREADS=AUTO Printback=On BASETEXTDIRECTION=AUTOMATIC DIGITGROUPING=No TLook=None SUMMARY=None MIOUTPUT=[observed imputed pooled diagnostics] TFit=Both LEADZERO=No TABLERENDER=light.
ONEWAY Age Education_level Self_assessed_health Land_use_diversity Street_Connectivity
Road_intersection_density Betweeness_centrality_300n Betweeness_centrality_500n
Betweeness_centrality_800n Betweeness_centrality_1000n Inter_mediation_centrality_300n
Inter_mediation_centrality_500n Inter_mediation_centrality_800n Inter_mediation_centrality_1000n
Commercial_PoI Recreational_PoI Medical_PoI Education_PoI Public_Administration_PoI
Number_of_Bus_Stops Distance_to_Bus_Stops Number_of_metro_stations Metro_Station_Distance
Number_of_overpasses No._of_cut_off_roads NDVI BY VAR00003
/STATISTICS DESCRIPTIVES HOMOGENEITY
/MISSING ANALYSIS
/POSTHOC=BTUKEY LSD WALLER(100) ALPHA(0.05).
Oneway
Notes
Output Created		05-OCT-2021 11:03:16
Comments
Input	Data	C:\Users\rex\Desktop\2021论文\spss-7-5汇总\Final.sav
	Active Dataset	数据集1
	Filter	<none>
	Weight	<none>
	Split File	<none>
	N of Rows in Working Data File	597
Missing Value Handling	Definition of Missing	User-defined missing values are treated as missing.
	Cases Used	Statistics for each analysis are based on cases with no missing data for any variable in the analysis.
Syntax		ONEWAY Age Education_level Self_assessed_health Land_use_diversity Street_Connectivity Road_intersection_density Betweeness_centrality_300n Betweeness_centrality_500n Betweeness_centrality_800n Betweeness_centrality_1000n Inter_mediation_centrality_300n Inter_mediation_centrality_500n Inter_mediation_centrality_800n Inter_mediation_centrality_1000n Commercial_PoI Recreational_PoI Medical_PoI Educ…
Resources	Processor Time	00:00:00.25
	Elapsed Time	00:00:00.26
Descriptives
		N	Mean	Std. Deviation	Std. Error	95% Confidence Interval for Mean		Minimum	Maximum
						Lower Bound	Upper Bound
Age	Low density	197	1.13706	0.373207	0.0265899	1.08462	1.18949	1	3
	Medium density	201	1.18408	0.425377	0.0300038	1.12492	1.24324	1	3
	High density	199	1.12563	0.388336	0.0275284	1.07134	1.17991	1	3
	Total	597	1.14908	0.396571	0.0162306	1.1172	1.18095	1	3
Education_level	Low density	197	1.96954	0.427482	0.0304569	1.90948	2.02961	1	3
	Medium density	201	2.13433	0.454825	0.0320809	2.07107	2.19759	1	3
	High density	199	2	0.471405	0.033417	1.9341	2.0659	1	3
	Total	597	2.03518	0.456609	0.0186878	1.99847	2.07188	1	3
Self_assessed_health	Low density	197	1.92893	0.327366	0.0233239	1.88294	1.97493	1	3
	Medium density	201	1.8607	0.469572	0.033121	1.79539	1.92601	1	3
	High density	199	1.71859	0.551587	0.039101	1.64149	1.7957	1	3
	Total	597	1.83585	0.466878	0.019108	1.79832	1.87337	1	3
Land_use_diversity	Low density	197	0.394479	0.0632382	0.00450553	0.385594	0.403365	0.319644	0.493245
	Medium density	201	0.372033	0.15189	0.0107135	0.350908	0.393159	0.172637	0.57366
	High density	199	0.602084	0.148539	0.0105297	0.581319	0.622849	0.431401	0.827192
	Total	597	0.456124	0.164745	0.00674258	0.442882	0.469366	0.172637	0.827192
Street_Connectivity	Low density	197	1.8766	0.182485	0.0130015	1.85096	1.90224	1.63774	2.15196
	Medium density	201	1.7473	0.071392	0.00503561	1.73737	1.75723	1.655	1.83037
	High density	199	1.59319	0.149669	0.0106098	1.57226	1.61411	1.351	1.75
	Total	597	1.7386	0.182986	0.00748913	1.72389	1.7533	1.351	2.15196
Road_intersection_density	Low density	197	63.1063	18.4175	1.31219	60.5185	65.6941	31.0907	79.24
	Medium density	201	126.014	55.0125	3.88028	118.363	133.666	44.43	196.6
	High density	199	129.248	44.2191	3.13461	123.067	135.43	57.56	178.8
	Total	597	106.334	51.9644	2.12676	102.157	110.511	31.0907	196.6
Betweeness_centrality_300n	Low density	197	0.403854	0.121391	0.00864873	0.386797	0.42091	0.226841	0.561392
	Medium density	201	0.440154	0.0810838	0.00571921	0.428877	0.451432	0.339408	0.5496
	High density	199	0.564505	0.0855157	0.00606205	0.552551	0.576459	0.4534	0.6684
	Total	597	0.469626	0.119207	0.0048788	0.460044	0.479208	0.226841	0.6684
Betweeness_centrality_500n	Low density	197	0.540946	0.0526301	0.00374974	0.533551	0.548341	0.497467	0.630593
	Medium density	201	0.513939	0.0363078	0.00256096	0.508889	0.518989	0.472214	0.5567
	High density	199	0.538454	0.0338491	0.0023995	0.533722	0.543186	0.5027	0.5874
	Total	597	0.531022	0.0433975	0.00177614	0.527534	0.534511	0.472214	0.630593
Betweeness_centrality_800n	Low density	197	0.501727	0.0287549	0.0020487	0.497687	0.505767	0.461071	0.539537
	Medium density	201	0.474958	0.0704095	0.00496631	0.465165	0.484751	0.408202	0.5932
	High density	199	0.546446	0.0591815	0.00419527	0.538173	0.554719	0.4617	0.6113
	Total	597	0.507621	0.0630371	0.00257993	0.502554	0.512688	0.408202	0.6113
Betweeness_centrality_1000n	Low density	197	0.501343	0.01824	0.00129955	0.49878	0.503906	0.47412	0.520667
	Medium density	201	0.497255	0.0809276	0.00570819	0.485999	0.508511	0.438796	0.6367
	High density	199	0.53237	0.0600399	0.00425612	0.523977	0.540763	0.4431	0.6112
	Total	597	0.510309	0.0612476	0.0025067	0.505386	0.515232	0.438796	0.6367
Inter_mediation_centrality_300n	Low density	197	0.148516	0.035233	0.00251025	0.143566	0.153467	0.102255	0.185788
	Medium density	201	0.123919	0.0233853	0.00164947	0.120666	0.127171	0.10827	0.1643
	High density	199	0.126526	0.0444282	0.00314943	0.120315	0.132737	0.06381	0.1768
	Total	597	0.132905	0.0369982	0.00151424	0.129931	0.135878	0.06381	0.185788
Inter_mediation_centrality_500n	Low density	197	0.12921	0.0431197	0.00307215	0.123151	0.135269	0.0758627	0.195181
	Medium density	201	0.126246	0.00977389	0.000689397	0.124886	0.127605	0.113192	0.1396
	High density	199	0.127033	0.0301259	0.00213557	0.122821	0.131244	0.08645	0.158
	Total	597	0.127486	0.0307666	0.00125919	0.125013	0.129959	0.0758627	0.195181
Inter_mediation_centrality_800n	Low density	197	0.138182	0.0527882	0.00376101	0.130765	0.1456	0.0757262	0.218862
	Medium density	201	0.117668	0.00806068	0.000568556	0.116547	0.118789	0.107618	0.1283
	High density	199	0.117944	0.0484567	0.003435	0.11117	0.124718	0.07285	0.1941
	Total	597	0.12453	0.0425468	0.00174132	0.12111	0.127949	0.07285	0.218862
Inter_mediation_centrality_1000n	Low density	197	0.139103	0.0383866	0.00273493	0.133709	0.144497	0.0841974	0.178925
	Medium density	201	0.123317	0.00751988	0.000530411	0.122271	0.124363	0.113301	0.1337
	High density	199	0.122635	0.0495183	0.00351026	0.115713	0.129557	0.07574	0.2011
	Total	597	0.128299	0.0370923	0.00151809	0.125317	0.13128	0.07574	0.2011
Commercial_PoI	Low density	197	93.2509	61.2319	4.36259	84.6473	101.855	8.69	176.57
	Medium density	201	201.497	126.486	8.92162	183.905	219.09	2.363	354
	High density	199	116.903	86.7754	6.15135	104.772	129.034	39.8	263.4
	Total	597	137.58	106.176	4.34549	129.045	146.114	2.363	354
Recreational_PoI	Low density	197	14.6988	8.53305	0.607955	13.4999	15.8978	0.61	24.28
	Medium density	201	25.2864	18.8548	1.32992	22.664	27.9089	0.7878	53.7
	High density	199	16.6002	8.70108	0.616803	15.3839	17.8165	8.56	31.22
	Total	597	18.8973	13.7749	0.56377	17.7901	20.0045	0.61	53.7
Medical_PoI	Low density	197	12.2019	8.43382	0.600885	11.0168	13.3869	0.91	24.73
	Medium density	201	27.2542	19.8754	1.40191	24.4898	30.0186	0.1576	49.02
	High density	199	19.1988	10.0132	0.709815	17.799	20.5985	6.848	34.74
	Total	597	19.602	15.072	0.616856	18.3906	20.8135	0.1576	49.02
Education_PoI	Low density	197	19.3506	11.7019	0.833723	17.7063	20.9948	1.98	34.58
	Medium density	201	63.6865	48.9766	3.45454	56.8745	70.4985	0.7878	138.3
	High density	199	25.9342	17.5452	1.24375	23.4815	28.3869	8.988	54.93
	Total	597	36.4723	36.5511	1.49594	33.5343	39.4102	0.7878	138.3
Public_Administration_PoI	Low density	197	21.0502	17.2226	1.22706	18.6303	23.4701	1.37	48.09
	Medium density	201	56.304	41.8641	2.95287	50.4812	62.1267	0.6302	108.5
	High density	199	41.2266	27.7679	1.96841	37.3448	45.1083	12.41	86.86
	Total	597	39.645	33.9196	1.38824	36.9186	42.3715	0.6302	108.5
Number_of_Bus_Stops	Low density	197	5.47716	3.38299	0.241028	5.00182	5.9525	0	9
	Medium density	201	25.9701	13.3671	0.942842	24.111	27.8293	7	40
	High density	199	28.3015	7.46436	0.529135	27.258	29.345	18	39
	Total	597	19.9849	13.674	0.559639	18.8858	21.084	0	40
Distance_to_Bus_Stops	Low density	197	278.056	214.119	15.2553	247.97	308.142	0	596
	Medium density	201	236.363	230.556	16.2622	204.296	268.43	9	621
	High density	199	113.618	53.6494	3.8031	106.118	121.118	61	190
	Total	597	209.206	196.818	8.05522	193.386	225.026	0	621
Number_of_metro_stations	Low density	197	5.32995	4.43407	0.315914	4.70692	5.95298	0	12
	Medium density	201	2.24876	2.86144	0.20183	1.85077	2.64674	0	7
	High density	199	9.54271	7.90646	0.560474	8.43745	10.648	1	22
	Total	597	5.69682	6.24286	0.255503	5.19502	6.19861	0	22
Metro_Station_Distance	Low density	197	871.32	549.954	39.1826	794.046	948.593	0	1366
	Medium density	201	372.488	460.367	32.4718	308.457	436.519	0	1120
	High density	199	572.729	274.411	19.4525	534.368	611.089	207	923
	Total	597	603.841	487.465	19.9506	564.659	643.023	0	1366
Number_of_overpasses	Low density	197	0	0	0	0	0	0	0
	Medium density	201	1.74627	1.92101	0.135498	1.47908	2.01346	0	5
	High density	199	2.25628	1.64521	0.116626	2.02629	2.48627	1	5
	Total	597	1.34003	1.7513	0.0716761	1.19926	1.4808	0	5
No._of_cut_off_roads	Low density	197	72.2538	34.7173	2.47351	67.3757	77.1319	34	127
	Medium density	201	106.896	28.0703	1.97993	102.991	110.8	74	136
	High density	199	131.085	44.1336	3.12855	124.916	137.255	64	183
	Total	597	103.528	43.4573	1.77859	100.035	107.021	34	183
NDVI	Low density	197	0.446917	0.05396	0.00384449	0.439335	0.454498	0.361863	0.50833
	Medium density	201	0.43035	0.0759974	0.00536044	0.419779	0.44092	0.348394	0.544761
	High density	199	0.34351	0.0495968	0.00351583	0.336577	0.350444	0.290442	0.413252
	Total	597	0.40687	0.0759556	0.00310866	0.400765	0.412975	0.290442	0.544761
Test of Homogeneity of Variances
		Levene Statistic	df1	df2	Sig.
Age	Based on Mean	4.18046	2	594	0.0157438
	Based on Median	1.22223	2	594	0.295312
	Based on Median and with adjusted df	1.22223	2	586.65	0.295322
	Based on trimmed mean	4.53845	2	594	0.0110632
Education_level	Based on Mean	4.44561	2	594	0.0121228
	Based on Median	0.630696	2	594	0.532577
	Based on Median and with adjusted df	0.630696	2	591.316	0.532579
	Based on trimmed mean	4.89758	2	594	0.00776878
Self_assessed_health	Based on Mean	52.0876	2	594	1.4359e-21
	Based on Median	20.8638	2	594	1.75016e-09
	Based on Median and with adjusted df	20.8638	2	537.248	1.87775e-09
	Based on trimmed mean	65.3315	2	594	2.2602e-26
Land_use_diversity	Based on Mean	115.842	2	594	3.31702e-43
	Based on Median	70.837	2	594	2.56452e-28
	Based on Median and with adjusted df	70.837	2	481.617	1.07667e-27
	Based on trimmed mean	115.8	2	594	3.41869e-43
Street_Connectivity	Based on Mean	42.1035	2	594	7.94324e-18
	Based on Median	25.5604	2	594	2.24487e-11
	Based on Median and with adjusted df	25.5604	2	476.843	2.85053e-11
	Based on trimmed mean	40.1957	2	594	4.24334e-17
Road_intersection_density	Based on Mean	75.3942	2	594	6.61937e-30
	Based on Median	63.7597	2	594	8.22078e-26
	Based on Median and with adjusted df	63.7597	2	482.567	2.68659e-25
	Based on trimmed mean	74.7792	2	594	1.08144e-29
Betweeness_centrality_300n	Based on Mean	13.3254	2	594	2.18238e-06
	Based on Median	6.26141	2	594	0.00203692
	Based on Median and with adjusted df	6.26141	2	546.753	0.00204823
	Based on trimmed mean	13.2971	2	594	2.24227e-06
Betweeness_centrality_500n	Based on Mean	18.0546	2	594	2.44377e-08
	Based on Median	3.59044	2	594	0.0281866
	Based on Median and with adjusted df	3.59044	2	379.735	0.0285268
	Based on trimmed mean	12.6496	2	594	4.16971e-06
Betweeness_centrality_800n	Based on Mean	93.8473	2	594	3.82444e-36
	Based on Median	24.0888	2	594	8.7293e-11
	Based on Median and with adjusted df	24.0888	2	428.82	1.21736e-10
	Based on trimmed mean	82.4449	2	594	2.52057e-32
Betweeness_centrality_1000n	Based on Mean	123.402	2	594	1.51385e-45
	Based on Median	30.7486	2	594	1.96356e-13
	Based on Median and with adjusted df	30.7486	2	346.448	5.09779e-13
	Based on trimmed mean	102.329	2	594	6.50685e-39
Inter_mediation_centrality_300n	Based on Mean	135.124	2	594	4.2962e-49
	Based on Median	49.4283	2	594	1.39154e-20
	Based on Median and with adjusted df	49.4283	2	552.343	1.78765e-20
	Based on trimmed mean	136.601	2	594	1.5588e-49
Inter_mediation_centrality_500n	Based on Mean	127.714	2	594	7.31311e-47
	Based on Median	71.8787	2	594	1.10726e-28
	Based on Median and with adjusted df	71.8787	2	353.689	6.38214e-27
	Based on trimmed mean	121.787	2	594	4.75099e-45
Inter_mediation_centrality_800n	Based on Mean	160.542	2	594	1.82228e-56
	Based on Median	78.6441	2	594	5.01208e-31
	Based on Median and with adjusted df	78.6441	2	355.009	5.32854e-29
	Based on trimmed mean	160.214	2	594	2.2553e-56
Inter_mediation_centrality_1000n	Based on Mean	259.177	2	594	1.20351e-81
	Based on Median	66.3197	2	594	1.00661e-26
	Based on Median and with adjusted df	66.3197	2	369.721	2.44033e-25
	Based on trimmed mean	257.361	2	594	3.17813e-81
Commercial_PoI	Based on Mean	34.7841	2	594	5.18289e-15
	Based on Median	14.7473	2	594	5.61408e-07
	Based on Median and with adjusted df	14.7473	2	447.114	6.2768e-07
	Based on trimmed mean	31.1374	2	594	1.3808e-13
Recreational_PoI	Based on Mean	49.5042	2	594	1.30386e-20
	Based on Median	53.7832	2	594	3.40511e-22
	Based on Median and with adjusted df	53.7832	2	435.288	1.33805e-21
	Based on trimmed mean	49.4235	2	594	1.39726e-20
Medical_PoI	Based on Mean	257.893	2	594	2.39113e-81
	Based on Median	124.789	2	594	5.6946e-46
	Based on Median and with adjusted df	124.789	2	418.777	3.08396e-43
	Based on trimmed mean	255.975	2	594	6.68374e-81
Education_PoI	Based on Mean	110.743	2	594	1.33002e-41
	Based on Median	77.891	2	594	9.0969e-31
	Based on Median and with adjusted df	77.891	2	266.772	2.27632e-27
	Based on trimmed mean	105.78	2	594	5.05379e-40
Public_Administration_PoI	Based on Mean	169.091	2	594	7.46228e-59
	Based on Median	81.4432	2	594	5.52641e-32
	Based on Median and with adjusted df	81.4432	2	441.128	7.88544e-31
	Based on trimmed mean	164.626	2	594	1.3019e-57
Number_of_Bus_Stops	Based on Mean	300.693	2	594	6.23217e-91
	Based on Median	173.75	2	594	3.88927e-60
	Based on Median and with adjusted df	173.75	2	376.421	3.50672e-54
	Based on trimmed mean	301.403	2	594	4.38041e-91
Distance_to_Bus_Stops	Based on Mean	90.9073	2	594	3.60147e-35
	Based on Median	39.9695	2	594	5.17924e-17
	Based on Median and with adjusted df	39.9695	2	402.994	1.46116e-16
	Based on trimmed mean	81.6125	2	594	4.83922e-32
Number_of_metro_stations	Based on Mean	93.1325	2	594	6.58645e-36
	Based on Median	93.426	2	594	5.26805e-36
	Based on Median and with adjusted df	93.426	2	378.337	1.05952e-33
	Based on trimmed mean	94.6475	2	594	2.08326e-36
Metro_Station_Distance	Based on Mean	54.5537	2	594	1.77474e-22
	Based on Median	19.4729	2	594	6.4376e-09
	Based on Median and with adjusted df	19.4729	2	342.025	9.79119e-09
	Based on trimmed mean	51.4989	2	594	2.37061e-21
Number_of_overpasses	Based on Mean	243.475	2	594	5.94869e-78
	Based on Median	78.5714	2	594	5.30884e-31
	Based on Median and with adjusted df	78.5714	2	346.99	7.14933e-29
	Based on trimmed mean	201.904	2	594	1.25203e-67
No._of_cut_off_roads	Based on Mean	19.92	2	594	4.23263e-09
	Based on Median	7.95417	2	594	0.000389938
	Based on Median and with adjusted df	7.95417	2	570.956	0.000391558
	Based on trimmed mean	19.9831	2	594	3.98981e-09
NDVI	Based on Mean	44.605	2	594	8.9534e-19
	Based on Median	19.0766	2	594	9.33975e-09
	Based on Median and with adjusted df	19.0766	2	391.693	1.24224e-08
	Based on trimmed mean	44.9313	2	594	6.74252e-19
ANOVA
		Sum of Squares	df	Mean Square	F	Sig.
Age	Between Groups	0.38415	2	0.192075	1.22223	0.295312
	Within Groups	93.3478	594	0.157151
	Total	93.732	596
Education_level	Between Groups	3.07091	2	1.53546	7.52585	0.000591952
	Within Groups	121.19	594	0.204024
	Total	124.261	596
Self_assessed_health	Between Groups	4.56711	2	2.28356	10.8215	2.42029e-05
	Within Groups	125.346	594	0.21102
	Total	129.913	596
Land_use_diversity	Between Groups	6.40948	2	3.20474	194.911	8.28749e-66
	Within Groups	9.7666	594	0.0164421
	Total	16.1761	596
Street_Connectivity	Between Groups	7.9748	2	3.9874	197.678	1.56598e-66
	Within Groups	11.9817	594	0.0201712
	Total	19.9565	596
Road_intersection_density	Between Groups	550462	2	275231	154.391	1.01477e-54
	Within Groups	1.05891e+06	594	1782.68
	Total	1.60938e+06	596
Betweeness_centrality_300n	Between Groups	2.81821	2	1.40911	148.115	6.49344e-53
	Within Groups	5.65108	594	0.0095136
	Total	8.46929	596
Betweeness_centrality_500n	Between Groups	0.0890531	2	0.0445266	25.5935	2.17751e-11
	Within Groups	1.03342	594	0.00173976
	Total	1.12247	596
Betweeness_centrality_800n	Between Groups	0.52126	2	0.26063	83.8171	8.62741e-33
	Within Groups	1.84705	594	0.00310951
	Total	2.36831	596
Betweeness_centrality_1000n	Between Groups	0.146942	2	0.0734711	20.8931	1.70284e-09
	Within Groups	2.08881	594	0.00351652
	Total	2.23576	596
Inter_mediation_centrality_300n	Between Groups	0.0723395	2	0.0361698	28.8966	1.05669e-12
	Within Groups	0.743507	594	0.0012517
	Total	0.815847	596
Inter_mediation_centrality_500n	Between Groups	0.000935415	2	0.000467707	0.49326	0.610883
	Within Groups	0.563229	594	0.000948197
	Total	0.564165	596
Inter_mediation_centrality_800n	Between Groups	0.0548133	2	0.0274066	15.8967	1.88174e-07
	Within Groups	1.02408	594	0.00172404
	Total	1.07889	596
Inter_mediation_centrality_1000n	Between Groups	0.0343689	2	0.0171845	12.9928	3.0007e-06
	Within Groups	0.78563	594	0.00132261
	Total	0.819999	596
Commercial_PoI	Between Groups	1.29337e+06	2	646684	70.8004	2.64146e-28
	Within Groups	5.42553e+06	594	9133.9
	Total	6.7189e+06	596
Recreational_PoI	Between Groups	12727.6	2	6363.79	37.6644	3.97764e-16
	Within Groups	100362	594	168.96
	Total	113090	596
Medical_PoI	Between Groups	22590.2	2	11295.1	59.4793	2.84755e-24
	Within Groups	112800	594	189.899
	Total	135390	596
Education_PoI	Between Groups	228713	2	114357	119.69	2.10949e-44
	Within Groups	567531	594	955.44
	Total	796245	596
Public_Administration_PoI	Between Groups	124396	2	62197.8	65.8182	1.51709e-26
	Within Groups	561326	594	944.994
	Total	685722	596
Number_of_Bus_Stops	Between Groups	62428	2	31214	378.306	1.11423e-106
	Within Groups	49010.9	594	82.5099
	Total	111439	596
Distance_to_Bus_Stops	Between Groups	2.90035e+06	2	1.45018e+06	42.6711	4.83368e-18
	Within Groups	2.01871e+07	594	33985
	Total	2.30874e+07	596
Number_of_metro_stations	Between Groups	5359.62	2	2679.81	89.0846	1.45876e-34
	Within Groups	17868.5	594	30.0817
	Total	23228.1	596
Metro_Station_Distance	Between Groups	2.50454e+07	2	1.25227e+07	63.8073	7.90474e-26
	Within Groups	1.16577e+08	594	196258
	Total	1.41623e+08	596
Number_of_overpasses	Between Groups	553.984	2	276.992	129.148	2.68661e-47
	Within Groups	1273.99	594	2.14476
	Total	1827.97	596
No._of_cut_off_roads	Between Groups	346083	2	173042	131.865	4.06929e-48
	Within Groups	779486	594	1312.27
	Total	1.12557e+06	596
NDVI	Between Groups	1.22562	2	0.612811	164.497	1.41378e-57
	Within Groups	2.21286	594	0.00372535
	Total	3.43848	596
Post Hoc Tests
Multiple Comparisons
Dependent Variable				Mean Difference (I-J)	Std. Error	Sig.	95% Confidence Interval
							Lower Bound	Upper Bound
Age	LSD	Low density	Medium density	-0.0470238	0.0397438	0.237214	-0.125079	0.0310317
			High density	0.0114277	0.0398425	0.774349	-0.0668217	0.0896771
		Medium density	Low density	0.0470238	0.0397438	0.237214	-0.0310317	0.125079
			High density	0.0584515	0.0396428	0.140889	-0.0194056	0.136309
		High density	Low density	-0.0114277	0.0398425	0.774349	-0.0896771	0.0668217
			Medium density	-0.0584515	0.0396428	0.140889	-0.136309	0.0194056
Education_level	LSD	Low density	Medium density	-.165*	0.0452847	0.000297674	-0.253723	-0.0758477
			High density	-0.0304569	0.0453972	0.502547	-0.119615	0.0587016
		Medium density	Low density	.165*	0.0452847	0.000297674	0.0758477	0.253723
			High density	.134*	0.0451696	0.00306005	0.0456168	0.22304
		High density	Low density	0.0304569	0.0453972	0.502547	-0.0587016	0.119615
			Medium density	-.134*	0.0451696	0.00306005	-0.22304	-0.0456168
Self_assessed_health	LSD	Low density	Medium density	0.0682375	0.0460545	0.138959	-0.022212	0.158687
			High density	.210*	0.0461689	6.33335e-06	0.119667	0.301015
		Medium density	Low density	-0.0682375	0.0460545	0.138959	-0.158687	0.022212
			High density	.142*	0.0459375	0.00207163	0.0518839	0.232323
		High density	Low density	-.210*	0.0461689	6.33335e-06	-0.301015	-0.119667
			Medium density	-.142*	0.0459375	0.00207163	-0.232323	-0.0518839
Land_use_diversity	LSD	Low density	Medium density	0.022446	0.0128555	0.0813241	-0.00280177	0.0476937
			High density	-.207604474250103*	0.0128874	1.04371e-48	-0.232915	-0.182294
		Medium density	Low density	-0.022446	0.0128555	0.0813241	-0.0476937	0.00280177
			High density	-.230050458695716*	0.0128228	7.77596e-58	-0.255234	-0.204867
		High density	Low density	.207604474250103*	0.0128874	1.04371e-48	0.182294	0.232915
			Medium density	.230050458695716*	0.0128228	7.77596e-58	0.204867	0.255234
Street_Connectivity	LSD	Low density	Medium density	.129300238068*	0.0142389	1.58229e-18	0.101336	0.157265
			High density	.283414249529*	0.0142742	1.13919e-67	0.25538	0.311448
		Medium density	Low density	-.129300238068*	0.0142389	1.58229e-18	-0.157265	-0.101336
			High density	.154114011461*	0.0142027	3.76845e-25	0.12622	0.182008
		High density	Low density	-.283414249529*	0.0142742	1.13919e-67	-0.311448	-0.25538
			Medium density	-.154114011461*	0.0142027	3.76845e-25	-0.182008	-0.12622
Road_intersection_density	LSD	Low density	Medium density	-62.908144104351805*	4.23299	1.04519e-42	-71.2216	-54.5947
			High density	-66.142158454710720*	4.24351	3.59251e-46	-74.4763	-57.8081
		Medium density	Low density	62.908144104351805*	4.23299	1.04519e-42	54.5947	71.2216
			High density	-3.23401	4.22224	0.444011	-11.5263	5.05831
		High density	Low density	66.142158454710720*	4.24351	3.59251e-46	57.8081	74.4763
			Medium density	3.23401	4.22224	0.444011	-5.05831	11.5263
Betweeness_centrality_300n	LSD	Low density	Medium density	-.036300664094*	0.00977874	0.000224793	-0.0555058	-0.0170956
			High density	-.160651360100*	0.00980303	4.47893e-50	-0.179904	-0.141399
		Medium density	Low density	.036300664094*	0.00977874	0.000224793	0.0170956	0.0555058
			High density	-.124350696006*	0.00975389	4.45594e-33	-0.143507	-0.105194
		High density	Low density	.160651360100*	0.00980303	4.47893e-50	0.141399	0.179904
			Medium density	.124350696006*	0.00975389	4.45594e-33	0.105194	0.143507
Betweeness_centrality_500n	LSD	Low density	Medium density	.027007433950*	0.00418172	2.20231e-10	0.0187947	0.0352202
			High density	0.00249228	0.00419211	0.552393	-0.00574088	0.0107254
		Medium density	Low density	-.027007433950*	0.00418172	2.20231e-10	-0.0352202	-0.0187947
			High density	-.024515152048*	0.0041711	6.95116e-09	-0.032707	-0.0163233
		High density	Low density	-0.00249228	0.00419211	0.552393	-0.0107254	0.00574088
			Medium density	.024515152048*	0.0041711	6.95116e-09	0.0163233	0.032707
Betweeness_centrality_800n	LSD	Low density	Medium density	.026769263320*	0.00559057	2.1263e-06	0.0157896	0.037749
			High density	-.044719183567*	0.00560446	7.62017e-15	-0.0557262	-0.0337122
		Medium density	Low density	-.026769263320*	0.00559057	2.1263e-06	-0.037749	-0.0157896
			High density	-.071488446887*	0.00557637	2.17583e-33	-0.0824402	-0.0605367
		High density	Low density	.044719183567*	0.00560446	7.62017e-15	0.0337122	0.0557262
			Medium density	.071488446887*	0.00557637	2.17583e-33	0.0605367	0.0824402
Betweeness_centrality_1000n	LSD	Low density	Medium density	0.00408739	0.00594521	0.49203	-0.00758879	0.0157636
			High density	-.031027681992*	0.00595998	2.66256e-07	-0.0427329	-0.0193225
		Medium density	Low density	-0.00408739	0.00594521	0.49203	-0.0157636	0.00758879
			High density	-.035115073037*	0.0059301	5.39994e-09	-0.0467616	-0.0234686
		High density	Low density	.031027681992*	0.00595998	2.66256e-07	0.0193225	0.0427329
			Medium density	.035115073037*	0.0059301	5.39994e-09	0.0234686	0.0467616
Inter_mediation_centrality_300n	LSD	Low density	Medium density	.024597574036*	0.00354699	1.06515e-11	0.0176314	0.0315637
			High density	.021989952139*	0.0035558	1.16139e-09	0.0150065	0.0289734
		Medium density	Low density	-.024597574036*	0.00354699	1.06515e-11	-0.0315637	-0.0176314
			High density	-0.00260762	0.00353797	0.46139	-0.00955608	0.00434084
		High density	Low density	-.021989952139*	0.0035558	1.16139e-09	-0.0289734	-0.0150065
			Medium density	0.00260762	0.00353797	0.46139	-0.00434084	0.00955608
Inter_mediation_centrality_500n	LSD	Low density	Medium density	0.00296395	0.00308716	0.337402	-0.00309914	0.00902703
			High density	0.00217715	0.00309483	0.482032	-0.00390099	0.0082553
		Medium density	Low density	-0.00296395	0.00308716	0.337402	-0.00902703	0.00309914
			High density	-0.000786796	0.00307932	0.798418	-0.00683447	0.00526088
		High density	Low density	-0.00217715	0.00309483	0.482032	-0.0082553	0.00390099
			Medium density	0.000786796	0.00307932	0.798418	-0.00526088	0.00683447
Inter_mediation_centrality_800n	LSD	Low density	Medium density	.020514153909*	0.00416279	1.07901e-06	0.0123386	0.0286897
			High density	.020238145834*	0.00417313	1.58178e-06	0.0120423	0.028434
		Medium density	Low density	-.020514153909*	0.00416279	1.07901e-06	-0.0286897	-0.0123386
			High density	-0.000276008	0.00415221	0.947024	-0.00843081	0.00787879
		High density	Low density	-.020238145834*	0.00417313	1.58178e-06	-0.028434	-0.0120423
			Medium density	0.000276008	0.00415221	0.947024	-0.00787879	0.00843081
Inter_mediation_centrality_1000n	LSD	Low density	Medium density	.015786428392*	0.00364608	1.75241e-05	0.00862565	0.0229472
			High density	.016467982821*	0.00365514	7.97835e-06	0.00928942	0.0236465
		Medium density	Low density	-.015786428392*	0.00364608	1.75241e-05	-0.0229472	-0.00862565
			High density	0.000681554	0.00363682	0.851408	-0.00646103	0.00782414
		High density	Low density	-.016467982821*	0.00365514	7.97835e-06	-0.0236465	-0.00928942
			Medium density	-0.000681554	0.00363682	0.851408	-0.00782414	0.00646103
Commercial_PoI	LSD	Low density	Medium density	-108.246349976008370*	9.58161	6.06776e-27	-127.064	-89.4284
			High density	-23.652101369792817*	9.60541	0.0140849	-42.5168	-4.7874
		Medium density	Low density	108.246349976008370*	9.58161	6.06776e-27	89.4284	127.064
			High density	84.594248606215560*	9.55726	9.9054e-18	65.8241	103.364
		High density	Low density	23.652101369792817*	9.60541	0.0140849	4.7874	42.5168
			Medium density	-84.594248606215560*	9.55726	9.9054e-18	-103.364	-65.8241
Recreational_PoI	LSD	Low density	Medium density	-10.587585423138185*	1.30317	2.61348e-15	-13.147	-8.02819
			High density	-1.90137	1.30641	0.146083	-4.46712	0.66438
		Medium density	Low density	10.587585423138185*	1.30317	2.61348e-15	8.02819	13.147
			High density	8.686216905422707*	1.29986	5.41907e-11	6.13333	11.2391
		High density	Low density	1.90137	1.30641	0.146083	-0.66438	4.46712
			Medium density	-8.686216905422707*	1.29986	5.41907e-11	-11.2391	-6.13333
Medical_PoI	LSD	Low density	Medium density	-15.052300931888760*	1.38157	2.51908e-25	-17.7657	-12.3389
			High density	-6.996875596255270*	1.385	5.83003e-07	-9.71697	-4.27678
		Medium density	Low density	15.052300931888760*	1.38157	2.51908e-25	12.3389	17.7657
			High density	8.055425335633490*	1.37806	8.33507e-09	5.34897	10.7619
		High density	Low density	6.996875596255270*	1.385	5.83003e-07	4.27678	9.71697
			Medium density	-8.055425335633490*	1.37806	8.33507e-09	-10.7619	-5.34897
Education_PoI	LSD	Low density	Medium density	-44.335909286057010*	3.09893	4.14368e-40	-50.4221	-38.2497
			High density	-6.583672780144287*	3.10663	0.0344851	-12.685	-0.482356
		Medium density	Low density	44.335909286057010*	3.09893	4.14368e-40	38.2497	50.4221
			High density	37.752236505912720*	3.09106	9.17754e-31	31.6815	43.823
		High density	Low density	6.583672780144287*	3.10663	0.0344851	0.482356	12.685
			Medium density	-37.752236505912720*	3.09106	9.17754e-31	-43.823	-31.6815
Public_Administration_PoI	LSD	Low density	Medium density	-35.253777053817260*	3.08195	1.60285e-27	-41.3066	-29.2009
			High density	-20.176379868887494*	3.0896	1.40947e-10	-26.2443	-14.1085
		Medium density	Low density	35.253777053817260*	3.08195	1.60285e-27	29.2009	41.3066
			High density	15.077397184929758*	3.07411	1.20996e-06	9.03994	21.1149
		High density	Low density	20.176379868887494*	3.0896	1.40947e-10	14.1085	26.2443
			Medium density	-15.077397184929758*	3.07411	1.20996e-06	-21.1149	-9.03994
Number_of_Bus_Stops	LSD	Low density	Medium density	-20.492991893325*	0.910675	1.43858e-81	-22.2815	-18.7045
			High density	-22.824350177282*	0.912937	8.42142e-95	-24.6173	-21.0314
		Medium density	Low density	20.492991893325*	0.910675	1.43858e-81	18.7045	22.2815
			High density	-2.331358283957*	0.908361	0.0105153	-4.11535	-0.547369
		High density	Low density	22.824350177282*	0.912937	8.42142e-95	21.0314	24.6173
			Medium density	2.331358283957*	0.908361	0.0105153	0.547369	4.11535
Distance_to_Bus_Stops	LSD	Low density	Medium density	41.692653483850*	18.4822	0.0244445	5.39422	77.9911
			High density	164.437747111191*	18.5281	8.20752e-18	128.049	200.826
		Medium density	Low density	-41.692653483850*	18.4822	0.0244445	-77.9911	-5.39422
			High density	122.745093627341*	18.4353	6.31887e-11	86.5389	158.951
		High density	Low density	-164.437747111190*	18.5281	8.20752e-18	-200.826	-128.049
			Medium density	-122.745093627341*	18.4353	6.31887e-11	-158.951	-86.5389
Number_of_metro_stations	LSD	Low density	Medium density	3.081193019673*	0.549872	3.21772e-08	2.00126	4.16112
			High density	-4.212764329261*	0.551238	8.60079e-14	-5.29538	-3.13015
		Medium density	Low density	-3.081193019673*	0.549872	3.21772e-08	-4.16112	-2.00126
			High density	-7.293957348934*	0.548474	1.64456e-35	-8.37114	-6.21677
		High density	Low density	4.212764329261*	0.551238	8.60079e-14	3.13015	5.29538
			Medium density	7.293957348934*	0.548474	1.64456e-35	6.21677	8.37114
Metro_Station_Distance	LSD	Low density	Medium density	498.832234765260*	44.4144	1.12484e-26	411.604	586.061
			High density	298.591153738234*	44.5248	4.65882e-11	211.146	386.036
		Medium density	Low density	-498.832234765260*	44.4144	1.12484e-26	-586.061	-411.604
			High density	-200.241081027026*	44.3016	7.46716e-06	-287.248	-113.234
		High density	Low density	-298.591153738234*	44.5248	4.65882e-11	-386.036	-211.146
			Medium density	200.241081027026*	44.3016	7.46716e-06	113.234	287.248
Number_of_overpasses	LSD	Low density	Medium density	-1.746268656716*	0.146825	2.07503e-29	-2.03463	-1.45791
			High density	-2.256281407035*	0.14719	6.21949e-45	-2.54536	-1.96721
		Medium density	Low density	1.746268656716*	0.146825	2.07503e-29	1.45791	2.03463
			High density	-.510012750319*	0.146452	0.000533352	-0.797639	-0.222386
		High density	Low density	2.256281407035*	0.14719	6.21949e-45	1.96721	2.54536
			Medium density	.510012750319*	0.146452	0.000533352	0.222386	0.797639
No._of_cut_off_roads	LSD	Low density	Medium density	-34.641715281461*	3.63179	3.68488e-20	-41.7744	-27.509
			High density	-58.831620029079*	3.64082	5.9541e-49	-65.9821	-51.6812
		Medium density	Low density	34.641715281461*	3.63179	3.68488e-20	27.509	41.7744
			High density	-24.189904747619*	3.62257	5.58831e-11	-31.3045	-17.0753
		High density	Low density	58.831620029079*	3.64082	5.9541e-49	51.6812	65.9821
			Medium density	24.189904747619*	3.62257	5.58831e-11	17.0753	31.3045
NDVI	LSD	Low density	Medium density	.0165669097*	0.00611919	0.00697704	0.00454903	0.0285848
			High density	.1034063002*	0.00613439	2.15134e-52	0.0913586	0.115454
		Medium density	Low density	-.0165669097*	0.00611919	0.00697704	-0.0285848	-0.00454903
			High density	.0868393905*	0.00610364	9.66908e-40	0.074852	0.0988267
		High density	Low density	-.1034063002*	0.00613439	2.15134e-52	-0.115454	-0.0913586
			Medium density	-.0868393905*	0.00610364	9.66908e-40	-0.0988267	-0.074852
*. The mean difference is significant at the 0.05 level.
Homogeneous Subsets
Age
VAR00003		N	Subset for alpha = 0.05
			1
Tukey Ba,b	High density	199	1.12563
	Low density	197	1.13706
	Medium density	201	1.18408
Waller-Duncana,b,c,d	High density	199
	Low density	197
	Medium density	201
Means for groups in homogeneous subsets are displayed.
a. Uses Harmonic Mean Sample Size = 198.987.
b. The group sizes are unequal. The harmonic mean of the group sizes is used. Type I error levels are not guaranteed.
c. Type 1/Type 2 Error Seriousness Ratio = 100.
d. There are no homogeneous subsets for alpha = 0.05.
Education_level
VAR00003		N	Subset for alpha = 0.05
			1	2
Tukey Ba,b	Low density	197	1.96954
	High density	199	2
	Medium density	201		2.13433
Waller-Duncana,b,c	Low density	197	1.96954
	High density	199	2
	Medium density	201		2.13433
Means for groups in homogeneous subsets are displayed.
a. Uses Harmonic Mean Sample Size = 198.987.
b. The group sizes are unequal. The harmonic mean of the group sizes is used. Type I error levels are not guaranteed.
c. Type 1/Type 2 Error Seriousness Ratio = 100.
Self_assessed_health
VAR00003		N	Subset for alpha = 0.05
			1	2
Tukey Ba,b	High density	199	1.71859
	Medium density	201		1.8607
	Low density	197		1.92893
Waller-Duncana,b,c	High density	199	1.71859
	Medium density	201		1.8607
	Low density	197		1.92893
Means for groups in homogeneous subsets are displayed.
a. Uses Harmonic Mean Sample Size = 198.987.
b. The group sizes are unequal. The harmonic mean of the group sizes is used. Type I error levels are not guaranteed.
c. Type 1/Type 2 Error Seriousness Ratio = 100.
Land_use_diversity
VAR00003		N	Subset for alpha = 0.05
			1	2
Tukey Ba,b	Medium density	201	0.372033
	Low density	197	0.394479
	High density	199		0.602084
Waller-Duncana,b,c	Medium density	201	0.372033
	Low density	197	0.394479
	High density	199		0.602084
Means for groups in homogeneous subsets are displayed.
a. Uses Harmonic Mean Sample Size = 198.987.
b. The group sizes are unequal. The harmonic mean of the group sizes is used. Type I error levels are not guaranteed.
c. Type 1/Type 2 Error Seriousness Ratio = 100.
Street_Connectivity
VAR00003		N	Subset for alpha = 0.05
			1	2	3
Tukey Ba,b	High density	199	1.59319
	Medium density	201		1.7473
	Low density	197			1.8766
Waller-Duncana,b,c	High density	199	1.59319
	Medium density	201		1.7473
	Low density	197			1.8766
Means for groups in homogeneous subsets are displayed.
a. Uses Harmonic Mean Sample Size = 198.987.
b. The group sizes are unequal. The harmonic mean of the group sizes is used. Type I error levels are not guaranteed.
c. Type 1/Type 2 Error Seriousness Ratio = 100.
Road_intersection_density
VAR00003		N	Subset for alpha = 0.05
			1	2
Tukey Ba,b	Low density	197	63.1063
	Medium density	201		126.014
	High density	199		129.248
Waller-Duncana,b,c	Low density	197	63.1063
	Medium density	201		126.014
	High density	199		129.248
Means for groups in homogeneous subsets are displayed.
a. Uses Harmonic Mean Sample Size = 198.987.
b. The group sizes are unequal. The harmonic mean of the group sizes is used. Type I error levels are not guaranteed.
c. Type 1/Type 2 Error Seriousness Ratio = 100.
Betweeness_centrality_300n
VAR00003		N	Subset for alpha = 0.05
			1	2	3
Tukey Ba,b	Low density	197	0.403854
	Medium density	201		0.440154
	High density	199			0.564505
Waller-Duncana,b,c	Low density	197	0.403854
	Medium density	201		0.440154
	High density	199			0.564505
Means for groups in homogeneous subsets are displayed.
a. Uses Harmonic Mean Sample Size = 198.987.
b. The group sizes are unequal. The harmonic mean of the group sizes is used. Type I error levels are not guaranteed.
c. Type 1/Type 2 Error Seriousness Ratio = 100.
Betweeness_centrality_500n
VAR00003		N	Subset for alpha = 0.05
			1	2
Tukey Ba,b	Medium density	201	0.513939
	High density	199		0.538454
	Low density	197		0.540946
Waller-Duncana,b,c	Medium density	201	0.513939
	High density	199		0.538454
	Low density	197		0.540946
Means for groups in homogeneous subsets are displayed.
a. Uses Harmonic Mean Sample Size = 198.987.
b. The group sizes are unequal. The harmonic mean of the group sizes is used. Type I error levels are not guaranteed.
c. Type 1/Type 2 Error Seriousness Ratio = 100.
Betweeness_centrality_800n
VAR00003		N	Subset for alpha = 0.05
			1	2	3
Tukey Ba,b	Medium density	201	0.474958
	Low density	197		0.501727
	High density	199			0.546446
Waller-Duncana,b,c	Medium density	201	0.474958
	Low density	197		0.501727
	High density	199			0.546446
Means for groups in homogeneous subsets are displayed.
a. Uses Harmonic Mean Sample Size = 198.987.
b. The group sizes are unequal. The harmonic mean of the group sizes is used. Type I error levels are not guaranteed.
c. Type 1/Type 2 Error Seriousness Ratio = 100.
Betweeness_centrality_1000n
VAR00003		N	Subset for alpha = 0.05
			1	2
Tukey Ba,b	Medium density	201	0.497255
	Low density	197	0.501343
	High density	199		0.53237
Waller-Duncana,b,c	Medium density	201	0.497255
	Low density	197	0.501343
	High density	199		0.53237
Means for groups in homogeneous subsets are displayed.
a. Uses Harmonic Mean Sample Size = 198.987.
b. The group sizes are unequal. The harmonic mean of the group sizes is used. Type I error levels are not guaranteed.
c. Type 1/Type 2 Error Seriousness Ratio = 100.
Inter_mediation_centrality_300n
VAR00003		N	Subset for alpha = 0.05
			1	2
Tukey Ba,b	Medium density	201	0.123919
	High density	199	0.126526
	Low density	197		0.148516
Waller-Duncana,b,c	Medium density	201	0.123919
	High density	199	0.126526
	Low density	197		0.148516
Means for groups in homogeneous subsets are displayed.
a. Uses Harmonic Mean Sample Size = 198.987.
b. The group sizes are unequal. The harmonic mean of the group sizes is used. Type I error levels are not guaranteed.
c. Type 1/Type 2 Error Seriousness Ratio = 100.
Inter_mediation_centrality_500n
VAR00003		N	Subset for alpha = 0.05
			1
Tukey Ba,b	Medium density	201	0.126246
	High density	199	0.127033
	Low density	197	0.12921
Waller-Duncana,b,c,d	Medium density	201
	High density	199
	Low density	197
Means for groups in homogeneous subsets are displayed.
a. Uses Harmonic Mean Sample Size = 198.987.
b. The group sizes are unequal. The harmonic mean of the group sizes is used. Type I error levels are not guaranteed.
c. Type 1/Type 2 Error Seriousness Ratio = 100.
d. There are no homogeneous subsets for alpha = 0.05.
Inter_mediation_centrality_800n
VAR00003		N	Subset for alpha = 0.05
			1	2
Tukey Ba,b	Medium density	201	0.117668
	High density	199	0.117944
	Low density	197		0.138182
Waller-Duncana,b,c	Medium density	201	0.117668
	High density	199	0.117944
	Low density	197		0.138182
Means for groups in homogeneous subsets are displayed.
a. Uses Harmonic Mean Sample Size = 198.987.
b. The group sizes are unequal. The harmonic mean of the group sizes is used. Type I error levels are not guaranteed.
c. Type 1/Type 2 Error Seriousness Ratio = 100.
Inter_mediation_centrality_1000n
VAR00003		N	Subset for alpha = 0.05
			1	2
Tukey Ba,b	High density	199	0.122635
	Medium density	201	0.123317
	Low density	197		0.139103
Waller-Duncana,b,c	High density	199	0.122635
	Medium density	201	0.123317
	Low density	197		0.139103
Means for groups in homogeneous subsets are displayed.
a. Uses Harmonic Mean Sample Size = 198.987.
b. The group sizes are unequal. The harmonic mean of the group sizes is used. Type I error levels are not guaranteed.
c. Type 1/Type 2 Error Seriousness Ratio = 100.
Commercial_PoI
VAR00003		N	Subset for alpha = 0.05
			1	2	3
Tukey Ba,b	Low density	197	93.2509
	High density	199		116.903
	Medium density	201			201.497
Waller-Duncana,b,c	Low density	197	93.2509
	High density	199	116.903
	Medium density	201		201.497
Means for groups in homogeneous subsets are displayed.
a. Uses Harmonic Mean Sample Size = 198.987.
b. The group sizes are unequal. The harmonic mean of the group sizes is used. Type I error levels are not guaranteed.
c. Type 1/Type 2 Error Seriousness Ratio = 100.
Recreational_PoI
VAR00003		N	Subset for alpha = 0.05
			1	2
Tukey Ba,b	Low density	197	14.6988
	High density	199	16.6002
	Medium density	201		25.2864
Waller-Duncana,b,c	Low density	197	14.6988
	High density	199	16.6002
	Medium density	201		25.2864
Means for groups in homogeneous subsets are displayed.
a. Uses Harmonic Mean Sample Size = 198.987.
b. The group sizes are unequal. The harmonic mean of the group sizes is used. Type I error levels are not guaranteed.
c. Type 1/Type 2 Error Seriousness Ratio = 100.
Medical_PoI
VAR00003		N	Subset for alpha = 0.05
			1	2	3
Tukey Ba,b	Low density	197	12.2019
	High density	199		19.1988
	Medium density	201			27.2542
Waller-Duncana,b,c	Low density	197	12.2019
	High density	199		19.1988
	Medium density	201			27.2542
Means for groups in homogeneous subsets are displayed.
a. Uses Harmonic Mean Sample Size = 198.987.
b. The group sizes are unequal. The harmonic mean of the group sizes is used. Type I error levels are not guaranteed.
c. Type 1/Type 2 Error Seriousness Ratio = 100.
Education_PoI
VAR00003		N	Subset for alpha = 0.05
			1	2
Tukey Ba,b	Low density	197	19.3506
	High density	199	25.9342
	Medium density	201		63.6865
Waller-Duncana,b,c	Low density	197	19.3506
	High density	199	25.9342
	Medium density	201		63.6865
Means for groups in homogeneous subsets are displayed.
a. Uses Harmonic Mean Sample Size = 198.987.
b. The group sizes are unequal. The harmonic mean of the group sizes is used. Type I error levels are not guaranteed.
c. Type 1/Type 2 Error Seriousness Ratio = 100.
Public_Administration_PoI
VAR00003		N	Subset for alpha = 0.05
			1	2	3
Tukey Ba,b	Low density	197	21.0502
	High density	199		41.2266
	Medium density	201			56.304
Waller-Duncana,b,c	Low density	197	21.0502
	High density	199		41.2266
	Medium density	201			56.304
Means for groups in homogeneous subsets are displayed.
a. Uses Harmonic Mean Sample Size = 198.987.
b. The group sizes are unequal. The harmonic mean of the group sizes is used. Type I error levels are not guaranteed.
c. Type 1/Type 2 Error Seriousness Ratio = 100.
Number_of_Bus_Stops
VAR00003		N	Subset for alpha = 0.05
			1	2	3
Tukey Ba,b	Low density	197	5.47716
	Medium density	201		25.9701
	High density	199			28.3015
Waller-Duncana,b,c	Low density	197	5.47716
	Medium density	201		25.9701
	High density	199		28.3015
Means for groups in homogeneous subsets are displayed.
a. Uses Harmonic Mean Sample Size = 198.987.
b. The group sizes are unequal. The harmonic mean of the group sizes is used. Type I error levels are not guaranteed.
c. Type 1/Type 2 Error Seriousness Ratio = 100.
Distance_to_Bus_Stops
VAR00003		N	Subset for alpha = 0.05
			1	2	3
Tukey Ba,b	High density	199	113.618
	Medium density	201		236.363
	Low density	197			278.056
Waller-Duncana,b,c	High density	199	113.618
	Medium density	201		236.363
	Low density	197		278.056
Means for groups in homogeneous subsets are displayed.
a. Uses Harmonic Mean Sample Size = 198.987.
b. The group sizes are unequal. The harmonic mean of the group sizes is used. Type I error levels are not guaranteed.
c. Type 1/Type 2 Error Seriousness Ratio = 100.
Number_of_metro_stations
VAR00003		N	Subset for alpha = 0.05
			1	2	3
Tukey Ba,b	Medium density	201	2.24876
	Low density	197		5.32995
	High density	199			9.54271
Waller-Duncana,b,c	Medium density	201	2.24876
	Low density	197		5.32995
	High density	199			9.54271
Means for groups in homogeneous subsets are displayed.
a. Uses Harmonic Mean Sample Size = 198.987.
b. The group sizes are unequal. The harmonic mean of the group sizes is used. Type I error levels are not guaranteed.
c. Type 1/Type 2 Error Seriousness Ratio = 100.
Metro_Station_Distance
VAR00003		N	Subset for alpha = 0.05
			1	2	3
Tukey Ba,b	Medium density	201	372.488
	High density	199		572.729
	Low density	197			871.32
Waller-Duncana,b,c	Medium density	201	372.488
	High density	199		572.729
	Low density	197			871.32
Means for groups in homogeneous subsets are displayed.
a. Uses Harmonic Mean Sample Size = 198.987.
b. The group sizes are unequal. The harmonic mean of the group sizes is used. Type I error levels are not guaranteed.
c. Type 1/Type 2 Error Seriousness Ratio = 100.
Number_of_overpasses
VAR00003		N	Subset for alpha = 0.05
			1	2	3
Tukey Ba,b	Low density	197	0
	Medium density	201		1.74627
	High density	199			2.25628
Waller-Duncana,b,c	Low density	197	0
	Medium density	201		1.74627
	High density	199			2.25628
Means for groups in homogeneous subsets are displayed.
a. Uses Harmonic Mean Sample Size = 198.987.
b. The group sizes are unequal. The harmonic mean of the group sizes is used. Type I error levels are not guaranteed.
c. Type 1/Type 2 Error Seriousness Ratio = 100.
No._of_cut_off_roads
VAR00003		N	Subset for alpha = 0.05
			1	2	3
Tukey Ba,b	Low density	197	72.2538
	Medium density	201		106.896
	High density	199			131.085
Waller-Duncana,b,c	Low density	197	72.2538
	Medium density	201		106.896
	High density	199			131.085
Means for groups in homogeneous subsets are displayed.
a. Uses Harmonic Mean Sample Size = 198.987.
b. The group sizes are unequal. The harmonic mean of the group sizes is used. Type I error levels are not guaranteed.
c. Type 1/Type 2 Error Seriousness Ratio = 100.
NDVI
VAR00003		N	Subset for alpha = 0.05
			1	2	3
Tukey Ba,b	High density	199	0.34351
	Medium density	201		0.43035
	Low density	197			0.446917
Waller-Duncana,b,c	High density	199	0.34351
	Medium density	201		0.43035
	Low density	197			0.446917
Means for groups in homogeneous subsets are displayed.
a. Uses Harmonic Mean Sample Size = 198.987.
b. The group sizes are unequal. The harmonic mean of the group sizes is used. Type I error levels are not guaranteed.
c. Type 1/Type 2 Error Seriousness Ratio = 100.
